# Supplementary material for: Data on the hemostasis in epistaxis with Topically Administered TXA Versus Topical Oxymetazoline Spray
Source: Data Brief. 2020 Feb 13;29:105283. doi: 10.1016/j.dib.2020.105283 (PMC7047014; doi:10.1016/j.dib.2020.105283)
Supplement: Multimedia component 2 [file mmc2.xml]

<?xml version="1.0" encoding="utf-8" standalone="no"?>
<data>
  <datasets>
    <author>kwhitworth1@lakelandhealth.org</author>
    <type>0</type>
    <dataset>
      <value>6</value>
      <reason>Other (please explain)</reason>
      <comments>Raw data included in the manuscript. </comments>
    </dataset>
  </datasets>
</data>
